# Supplementary material for: Cerebellar Transcriptomic Analysis in a Chronic plus Binge Mouse Model of Alcohol Use Disorder Demonstrates Ethanol-Induced Neuroinflammation and Altered Glial Gene Expression
Source: Cells. 2023 Feb 25;12(5):745. doi: 10.3390/cells12050745 (PMC10000476; doi:10.3390/cells12050745)
Supplement: Supplementary file 1 [file cells-12-00745-s001.zip]

Archive with 1 entries (1 files):
- cells-2193483 supplementary materials.pdf
